# Supplementary material for: Quality of Life and Post-Surgical Complications in Patients on Chronic Antiplatelet Therapy with Proximal Femur Fracture: 12-Month Follow-Up after Implementing a Strategy to Shorten the Time to Surgery
Source: J Clin Med. 2023 Jan 31;12(3):1130. doi: 10.3390/jcm12031130 (PMC9918231; doi:10.3390/jcm12031130)
Supplement: Supplementary file 1 [file jcm-12-01130-s001.zip]

Archive with 1 entries (1 files):
- jcm-2074559-supplementary.pdf
